# Supplementary material for: Preparation and Characterization of Avenin-Enriched Oat Protein by Chill Precipitation for Feeding Trials in Celiac Disease
Source: Front Nutr. 2019 Oct 15;6:162. doi: 10.3389/fnut.2019.00162 (PMC6803533; doi:10.3389/fnut.2019.00162)
Supplement: Supplementary file 2 [file Data_Sheet_2.xlsx]

## Sheet: Sheet1
Supplemental Table S2 - Epitope grouping and phylogenetic group annotation of the used sequences. Partial sequences obtained from the seed transcriptome data are labelled with a star
Name	Genebank EST ID / Seed transcript ID	Epitopes	Protein group	Partial sequence	Number of cysteine residues	Number of TR digestible peptides	Number of CTR digestible peptides
Asat_Prolamin1	GO582257.1	DQ2.5-ave-1b	Group 1		8	5	11
Asat_Prolamin25	GO581434.1	DQ2.5-ave-1b	Group 1	*	6	4	9
Asat_Prolamin26	GO583394.1	DQ2.5-ave-1b	Group 1	*	6	5	12
Asat_Prolamin27	GO585305.1	DQ2.5-ave-1b	Group 1	*	6	4	10
Asat_Prolamin28	GO584975.1	DQ2.5-ave-1b	Group 1	*	6	4	11
Asat_Prolamin29	GO584195.1	DQ2.5-ave-1b	Group 1	*	6	4	11
Asat_Prolamin43	GO585644.1	DQ2.5-ave-1b	Group 1	*	6	4	9
Asat_Prolamin71	GO584099.1	DQ2.5-ave-1b	Group 1	*	6	4	10
I4EP54		DQ2.5-ave-1b	Group 1		8	5	14
I4EP57		DQ2.5-ave-1b	Group 1		8	6	14
I4EP58		DQ2.5-ave-1b	Group 1		8	5	14
I4EP59		DQ2.5-ave-1b	Group 1		8	5	12
I4EP60		DQ2.5-ave-1b	Group 1		8	5	13
I4EP61		DQ2.5-ave-1b	Group 1		8	5	13
I4EP62		DQ2.5-ave-1b	Group 1		8	5	13
I4EP65		DQ2.5-ave-1b	Group 1		8	5	13
I4EP67		DQ2.5-ave-1b	Group 1		8	5	13
I4EP87		DQ2.5-ave-1b	Group 1		8	5	13
I4EP88		DQ2.5-ave-1b	Group 1		8	5	13
I4EP89		DQ2.5-ave-1b	Group 1		8	5	13
OatSeedRef90_tr14355	GO585085.1	DQ2.5-ave-1b	Group 1	*	6	4	9
OatSeedRef90_tr7583	GO585341.1	DQ2.5-ave-1b	Group 1	*	5	3	8
Asat_Prolamin14	GO585366.1	DQ2.5-ave-1c	Group 2	*	7	4	15
Asat_Prolamin15	GO584590.1	DQ2.5-ave-1c	Group 2	*	6	3	14
Asat_Prolamin17	GO582438.1	DQ2.5-ave-1c	Group 2		8	4	16
Asat_Prolamin24	GO581732.1	DQ2.5-ave-1c	Group 2		8	4	16
F2Q9W4		DQ2.5-ave-1c	Group 2		8	4	15
G8ZCU7		DQ2.5-ave-1c	Group 2		8	4	15
G8ZCU8		DQ2.5-ave-1c	Group 2		8	4	15
G8ZCV8		DQ2.5-ave-1c	Group 2		8	4	16
L0L4J1		DQ2.5-ave-1c	Group 2		8	4	14
L0L4J7		DQ2.5-ave-1c	Group 2		8	4	16
L0L6J5		DQ2.5-ave-1c	Group 2		8	4	15
P80356		DQ2.5-ave-1c	Group 2		8	4	16
Q2EPY2		DQ2.5-ave-1c	Group 2		8	4	15
Asat_Prolamin10	GO585857.1	DQ2.5-ave-1a	Group 3		6	3	17
Asat_Prolamin11	GO585514.1	DQ2.5-ave-1a	Group 3		6	3	16
Asat_Prolamin12	GO585388.1		Group 3	*	6	3	16
Asat_Prolamin2	GO583789.1	DQ2.5-ave-1a	Group 3	*	6	3	15
Asat_Prolamin40	GO581456.1	DQ2.5-ave-1a	Group 3		8	4	15
Asat_Prolamin48	GO581469.1	DQ2.5-ave-1a	Group 3	*	6	3	14
Asat_Prolamin54	GO585436.1	DQ2.5-ave-1a	Group 3		8	4	15
G8ZCT1		DQ2.5-ave-1a	Group 3		8	4	20
G8ZCT4		DQ2.5-ave-1a	Group 3		8	4	20
G8ZCT5		DQ2.5-ave-1a	Group 3		8	4	17
G8ZCT9		DQ2.5-ave-1a	Group 3		8	4	18
G8ZCU1		DQ2.5-ave-1a	Group 3		8	4	19
G8ZCU4		DQ2.5-ave-1a	Group 3		8	4	15
G8ZCU9		DQ2.5-ave-1a	Group 3		8	4	15
G8ZCW0		DQ2.5-ave-1a	Group 3		8	4	16
G8ZCW3		DQ2.5-ave-1a	Group 3		8	4	19
G8ZCW4		DQ2.5-ave-1a	Group 3		8	4	16
L0L5H5		DQ2.5-ave-1a	Group 3		8	4	17
L0L6J0		DQ2.5-ave-1a	Group 3		8	4	18
L0L6K1		DQ2.5-ave-1a	Group 3		8	4	16
L0L8B6		DQ2.5-ave-1a	Group 3		8	4	15
OatSeedRef90_tr17061	Locus_23123_Transcript_1/1_Confidence_1.000_Length_104		Group 3	*	3	2	2
OatSeedRef90_tr18504	GO581924.1		Group 3		8	5	13
OatSeedRef90_tr18512	GO582568.1		Group 3		8	4	15
OatSeedRef90_tr7170	Locus_19141_Transcript_1/2_Confidence_1.000_Length_112		Group 3	*	2	2	3
OatSeedRef90_tr9977	GO582477.1	DQ2.5-ave-1a	Group 3	*	7	3	16
Q09072		DQ2.5-ave-1a	Group 3		8	4	14
Q09097		DQ2.5-ave-1a	Group 3	*	8	0	6
Q09114		DQ2.5-ave-1a	Group 3		8	4	16
Asat_Prolamin18	GO583842.1	DQ2.5-ave-2	Group 4		9	2	12
Asat_Prolamin19	GO581672.1	DQ2.5-ave-2	Group 4		9	2	12
Asat_Prolamin20	GO583636.1		Group 4		7	3	6
Asat_Prolamin21	Locus_273_Transcript_4/6_Confidence_0.444_Length_770		Group 4		9	2	10
Asat_Prolamin84	Locus_273_Transcript_3/6_Confidence_0.444_Length_634	DQ2.5-ave-2	Group 4	*	6	2	13
I4EP72		DQ2.5-ave-2	Group 4		9	2	13
I4EP77		DQ2.5-ave-2	Group 4		9	2	15
I4EP78		DQ2.5-ave-2	Group 4		9	2	13
I4EP80		DQ2.5-ave-2	Group 4		9	4	15
I4EP81		DQ2.5-ave-2	Group 4		9	2	14
I4EP83		DQ2.5-ave-2	Group 4		9	2	14
I4EP86		DQ2.5-ave-2	Group 4		9	2	14
L0L8A4		DQ2.5-ave-2	Group 4		9	2	14
OatSeedRef90_tr18457	GO583842.1	DQ2.5-ave-2	Group 4	*	9	2	12
Q09071		DQ2.5-ave-2	Group 4		9	2	13
Asat_LMWglu1	Locus_2297_Transcript_1/1_Confidence_1.000_Length_930		Group 5		10	5	11
Asat_Prolamin57	GO582634.1		Group 5	*	6	4	14
Asat_Prolamin61	GO585009.1		Group 5	*	6	4	13
Asat_Prolamin62	GO582042.1		Group 5	*	6	5	15
Asat_Prolamin63	Locus_345_Transcript_1/1_Confidence_1.000_Length_601		Group 5	*	15	5	9
OatSeedRef90_tr14324	GO583258.1		Group 5	*	5	5	16
OatSeedRef90_tr15397	Locus_3814_Transcript_1/1_Confidence_1.000_Length_351		Group 5	*	5	8	8
OatSeedRef90_tr17996	GO585582.1		Group 5		6	4	13
OatSeedRef90_tr18507	GO581500.1		Group 5		4	7	13
OatSeedRef90_tr5262	Locus_146_Transcript_5/10_Confidence_0.526_Length_743		Group 5	*	8	5	17
P27919			Group 5		8	11	17
